# Supplementary material for: Association between sedentary behavior, physical activity, and osteoarthritis: results from NHANES 2007–2020 and Mendelian randomization analysis
Source: Front Public Health. 2025 Jan 13;12:1454185. doi: 10.3389/fpubh.2024.1454185 (PMC11771141; doi:10.3389/fpubh.2024.1454185)
Supplement: Supplementary file 1 [file Table_1.XLS]

## Sheet: SNPs_Physical Activity
SNPs: Physical Activity - Osteoarthritis
	chr.exposure	effect_allele.exposure	other_allele.exposure	eaf.exposure	beta.exposure	se.exposure	pval.exposure	SNP	exposure	mr_keep.exposure	pval_origin.exposure	id.exposure	data_source.exposure
170856	1	A	T	0.3774	-0.0167	0.0033	2.825e-07	rs3818978	exposure	TRUE	reported	ylVjiX	textfile
291621	1	A	G	0.5318	0.0229	0.0041	1.707e-08	rs6427178	exposure	TRUE	reported	ylVjiX	textfile
1548102	10	A	C	0.1296	-0.0337	0.0065	2.13e-07	rs529031892	exposure	TRUE	reported	ylVjiX	textfile
1844584	10	T	C	0.388	0.0175	0.0032	6.708e-08	rs10821761	exposure	TRUE	reported	ylVjiX	textfile
1862316	10	A	G	0.2311	-0.0253	0.0048	1.615e-07	rs7920171	exposure	TRUE	reported	ylVjiX	textfile
2096429	10	A	G	0.4431	0.0225	0.0041	4.765e-08	rs12357890	exposure	TRUE	reported	ylVjiX	textfile
2146363	11	T	C	0.5206	0.0237	0.0041	5.885e-09	rs568546	exposure	TRUE	reported	ylVjiX	textfile
2613211	11	C	G	0.4375	-0.0245	0.0044	2.531e-08	rs1424751	exposure	TRUE	reported	ylVjiX	textfile
2663681	11	T	C	0.4748	-0.0213	0.0032	1.895e-11	rs1625595	exposure	TRUE	reported	ylVjiX	textfile
2955149	12	A	G	0.2369	-0.0188	0.0037	3.718e-07	rs6663	exposure	TRUE	reported	ylVjiX	textfile
3343814	12	C	G	0.3355	0.0221	0.0044	4.898e-07	rs2634673	exposure	TRUE	reported	ylVjiX	textfile
3449269	12	T	C	0.0458	-0.0553	0.011	4.657e-07	rs77814440	exposure	TRUE	reported	ylVjiX	textfile
4243069	13	T	C	0.4874	-0.0163	0.0032	2.799e-07	rs2281767	exposure	TRUE	reported	ylVjiX	textfile
4956457	15	T	C	0.5969	0.0172	0.0032	8.955e-08	rs3109891	exposure	TRUE	reported	ylVjiX	textfile
5824967	17	T	C	0.1556	0.0295	0.0056	1.576e-07	rs4790841	exposure	TRUE	reported	ylVjiX	textfile
5831872	17	T	C	0.2637	-0.0284	0.0047	1.6e-09	rs385301	exposure	TRUE	reported	ylVjiX	textfile
5959507	17	T	C	0.2036	0.0211	0.0041	2.47e-07	rs17762954	exposure	TRUE	reported	ylVjiX	textfile
5998375	17	A	C	0.3104	-0.02	0.0034	6.051e-09	rs9903845	exposure	TRUE	reported	ylVjiX	textfile
6274158	18	A	G	0.5026	-0.0213	0.0041	1.553e-07	rs1788761	exposure	TRUE	reported	ylVjiX	textfile
6477031	18	C	G	0.4337	-0.0239	0.0044	6.056e-08	rs1788056	exposure	TRUE	reported	ylVjiX	textfile
6480023	18	T	C	0.3797	0.0166	0.0033	3.727e-07	rs1531519	exposure	TRUE	reported	ylVjiX	textfile
6643689	18	T	G	0.7382	0.0242	0.0046	1.818e-07	rs8094118	exposure	TRUE	reported	ylVjiX	textfile
6744467	19	T	C	0.8199	0.0252	0.0047	6.791e-08	rs12973258	exposure	TRUE	reported	ylVjiX	textfile
7063220	2	T	C	0.4025	0.0249	0.0041	1.732e-09	rs1160545	exposure	TRUE	reported	ylVjiX	textfile
7120962	2	A	G	0.0816	0.0418	0.0077	5.104e-08	rs374576715	exposure	TRUE	reported	ylVjiX	textfile
7165937	2	A	G	0.4989	0.016	0.0032	3.631e-07	rs10210242	exposure	TRUE	reported	ylVjiX	textfile
7911952	2	A	G	0.204	-0.0203	0.0039	2.454e-07	rs2675124	exposure	TRUE	reported	ylVjiX	textfile
8745890	20	T	C	0.0292	-0.0625	0.0122	2.994e-07	rs57012093	exposure	TRUE	reported	ylVjiX	textfile
10233017	3	A	T	0.1908	-0.0227	0.004	2.086e-08	rs2668196	exposure	TRUE	reported	ylVjiX	textfile
10362536	3	C	G	0.3016	0.0243	0.0044	4.049e-08	rs336620	exposure	TRUE	reported	ylVjiX	textfile
10649635	3	T	C	0.3963	-0.0247	0.0042	2.77e-09	rs7613360	exposure	TRUE	reported	ylVjiX	textfile
10881976	3	T	C	0.3759	0.0379	0.0042	1.733e-19	rs1691471	exposure	TRUE	reported	ylVjiX	textfile
11648800	4	A	G	0.0227	0.0727	0.0138	1.434e-07	rs144949097	exposure	TRUE	reported	ylVjiX	textfile
12086094	4	A	C	0.606	0.0169	0.0032	1.703e-07	rs2012741	exposure	TRUE	reported	ylVjiX	textfile
12877073	5	A	G	0.6124	0.024	0.0042	7.677e-09	rs4865512	exposure	TRUE	reported	ylVjiX	textfile
12943060	5	T	C	0.4964	0.018	0.0032	1.653e-08	rs4352559	exposure	TRUE	reported	ylVjiX	textfile
13438513	6	T	C	0.7364	0.0255	0.004	1.833e-10	rs13201721	exposure	TRUE	reported	ylVjiX	textfile
13713853	6	T	C	0.0926	0.0434	0.0075	8.246e-09	rs370935521	exposure	TRUE	reported	ylVjiX	textfile
13757981	6	A	C	0.3502	0.0239	0.0044	5.554e-08	rs3095255	exposure	TRUE	reported	ylVjiX	textfile
14037218	6	T	C	0.472	-0.0167	0.0032	1.154e-07	rs3799000	exposure	TRUE	reported	ylVjiX	textfile
14269350	7	A	C	0.6458	0.0167	0.0033	4.895e-07	rs4730073	exposure	TRUE	reported	ylVjiX	textfile
14311018	7	T	G	0.3522	0.0174	0.0033	1.974e-07	rs2074117	exposure	TRUE	reported	ylVjiX	textfile
15420495	8	A	G	0.9592	0.0554	0.0103	8.431e-08	rs75499504	exposure	TRUE	reported	ylVjiX	textfile
15646190	8	T	G	0.0567	-0.0355	0.0069	2.569e-07	rs13262776	exposure	TRUE	reported	ylVjiX	textfile
16097749	9	T	C	0.692	0.0176	0.0034	2.772e-07	rs4743347	exposure	TRUE	reported	ylVjiX	textfile
16370642	9	C	G	0.5277	-0.0225	0.0042	1.022e-07	rs10810155	exposure	TRUE	reported	ylVjiX	textfile
