# Supplementary material for: Association between sedentary behavior, physical activity, and osteoarthritis: results from NHANES 2007–2020 and Mendelian randomization analysis
Source: Front Public Health. 2025 Jan 13;12:1454185. doi: 10.3389/fpubh.2024.1454185 (PMC11771141; doi:10.3389/fpubh.2024.1454185)
Supplement: Supplementary file 2 [file Table_2.XLS]

## Sheet: sd-oa
SNPs: Sedentary Behavior - Osteoarthritis
	SNP	effect_allele.exposure	other_allele.exposure	effect_allele.outcome	other_allele.outcome	beta.exposure	beta.outcome	eaf.exposure	eaf.outcome	remove	palindromic	ambiguous	id.outcome	pval.outcome	chr.outcome	se.outcome	outcome	mr_keep.outcome	pval_origin.outcome	data_source.outcome	chr.exposure	se.exposure	pval.exposure	exposure	mr_keep.exposure	pval_origin.exposure	id.exposure	data_source.exposure	action	SNP_index	mr_keep	samplesize.outcome
1	rs10020721	T	C	T	C	0.0373	0.00910331	0.9399	0.941546	FALSE	FALSE	FALSE	C1oWaj	0.543346	4	0.0149792	outcome	TRUE	reported	textfile	4	0.0074	4.313e-07	exposure	TRUE	reported	Y4tUbf	textfile	2	1	TRUE	NA
2	rs10041724	T	C	T	C	0.0249	0.00637327	0.8071	0.805971	FALSE	FALSE	FALSE	C1oWaj	0.471736	5	0.00885659	outcome	TRUE	reported	textfile	5	0.0044	1.514e-08	exposure	TRUE	reported	Y4tUbf	textfile	2	1	TRUE	NA
3	rs10059100	A	G	A	G	-0.0215	-0.0182328	0.6074	0.607899	FALSE	FALSE	FALSE	C1oWaj	0.010807	5	0.00715302	outcome	TRUE	reported	textfile	5	0.0039	4.683e-08	exposure	TRUE	reported	Y4tUbf	textfile	2	1	TRUE	NA
4	rs1017550	A	G	A	G	0.0196	-0.00253678	0.5864	0.582457	FALSE	FALSE	FALSE	C1oWaj	0.720404	10	0.00708028	outcome	TRUE	reported	textfile	10	0.0035	2.852e-08	exposure	TRUE	reported	Y4tUbf	textfile	2	1	TRUE	NA
5	rs10189857	A	G	A	G	-0.0274	-0.000499875	0.5653	0.568478	FALSE	FALSE	FALSE	C1oWaj	0.944074	2	0.00705885	outcome	TRUE	reported	textfile	2	0.0035	7.798e-15	exposure	TRUE	reported	Y4tUbf	textfile	2	1	TRUE	NA
6	rs10222987	A	G	A	G	-0.0209	-0.00389241	0.6355	0.634329	FALSE	FALSE	FALSE	C1oWaj	0.592697	4	0.00726808	outcome	TRUE	reported	textfile	4	0.0036	9.022e-09	exposure	TRUE	reported	Y4tUbf	textfile	2	1	TRUE	NA
7	rs10253861	A	G	A	G	-0.0198	-0.00654851	0.5514	0.552896	FALSE	FALSE	FALSE	C1oWaj	0.352273	7	0.00703696	outcome	TRUE	reported	textfile	7	0.0035	1.481e-08	exposure	TRUE	reported	Y4tUbf	textfile	2	1	TRUE	NA
8	rs10400776	A	C	A	C	-0.0259	-0.0133811	0.2593	0.258495	FALSE	FALSE	FALSE	C1oWaj	0.0940708	14	0.00799217	outcome	TRUE	reported	textfile	14	0.0044	3.448e-09	exposure	TRUE	reported	Y4tUbf	textfile	2	1	TRUE	NA
9	rs10736477	A	G	A	G	0.0197	-0.00579319	0.6509	0.651124	FALSE	FALSE	FALSE	C1oWaj	0.430738	11	0.00735615	outcome	TRUE	reported	textfile	11	0.0037	7.327e-08	exposure	TRUE	reported	Y4tUbf	textfile	2	1	TRUE	NA
10	rs10743729	T	C	T	C	-0.0226	-0.00497759	0.7473	0.748432	FALSE	FALSE	FALSE	C1oWaj	0.535678	12	0.00803499	outcome	TRUE	reported	textfile	12	0.0043	1.528e-07	exposure	TRUE	reported	Y4tUbf	textfile	2	1	TRUE	NA
11	rs10745808	A	C	A	C	0.0213	-0.00246103	0.281	0.279779	FALSE	FALSE	FALSE	C1oWaj	0.754089	12	0.00785523	outcome	TRUE	reported	textfile	12	0.0039	5.633e-08	exposure	TRUE	reported	Y4tUbf	textfile	2	1	TRUE	NA
12	rs10765775	A	G	A	G	-0.0223	-0.00462769	0.3915	0.3915	FALSE	FALSE	FALSE	C1oWaj	0.521006	11	0.00721017	outcome	TRUE	reported	textfile	11	0.0039	9.798e-09	exposure	TRUE	reported	Y4tUbf	textfile	2	1	TRUE	NA
13	rs10772643	T	C	T	C	-0.0385	-0.0107619	0.8923	0.892716	FALSE	FALSE	FALSE	C1oWaj	0.340591	12	0.0112929	outcome	TRUE	reported	textfile	12	0.0062	5.882e-10	exposure	TRUE	reported	Y4tUbf	textfile	2	1	TRUE	NA
14	rs10790158	C	G	C	G	0.0209	-0.000483117	0.3578	0.356743	FALSE	TRUE	FALSE	C1oWaj	0.947242	11	0.00730554	outcome	TRUE	reported	textfile	11	0.004	1.741e-07	exposure	TRUE	reported	Y4tUbf	textfile	2	1	TRUE	NA
15	rs10792966	C	G	C	G	0.0237	0.0134136	0.6876	0.68795	FALSE	TRUE	FALSE	C1oWaj	0.0759267	11	0.00755791	outcome	TRUE	reported	textfile	11	0.0041	1.062e-08	exposure	TRUE	reported	Y4tUbf	textfile	2	1	TRUE	NA
16	rs10797047	A	G	A	G	0.0211	0.00404182	0.3887	0.391173	FALSE	FALSE	FALSE	C1oWaj	0.572941	1	0.00717301	outcome	TRUE	reported	textfile	1	0.0039	7.84e-08	exposure	TRUE	reported	Y4tUbf	textfile	2	1	TRUE	NA
17	rs10889193	A	C	A	C	0.0243	0.00329843	0.5547	0.552541	FALSE	FALSE	FALSE	C1oWaj	0.643277	1	0.00712245	outcome	TRUE	reported	textfile	1	0.0039	4.942e-10	exposure	TRUE	reported	Y4tUbf	textfile	2	1	TRUE	NA
18	rs11074658	T	C	T	C	-0.0239	-0.00669752	0.5913	0.591548	FALSE	FALSE	FALSE	C1oWaj	0.34721	16	0.00712197	outcome	TRUE	reported	textfile	16	0.0039	9.211e-10	exposure	TRUE	reported	Y4tUbf	textfile	2	1	TRUE	NA
19	rs112143304	A	T	A	T	-0.0237	0.00123923	0.2703	0.270591	FALSE	TRUE	FALSE	C1oWaj	0.875194	17	0.00788746	outcome	TRUE	reported	textfile	17	0.0045	1.69e-07	exposure	TRUE	reported	Y4tUbf	textfile	2	1	TRUE	NA
20	rs113838095	T	C	T	C	-0.0321	-0.00332447	0.6684	0.667883	FALSE	FALSE	FALSE	C1oWaj	0.655049	5	0.00744517	outcome	TRUE	reported	textfile	5	0.0043	6.875e-14	exposure	TRUE	reported	Y4tUbf	textfile	2	1	TRUE	NA
21	rs114590429	A	C	A	C	0.0376	-0.0102706	0.1157	0.114187	FALSE	FALSE	FALSE	C1oWaj	0.349209	2	0.0109712	outcome	TRUE	reported	textfile	2	0.006	3.029e-10	exposure	TRUE	reported	Y4tUbf	textfile	2	1	TRUE	NA
22	rs11587591	A	G	A	G	0.0219	0.00476534	0.7344	0.735705	FALSE	FALSE	FALSE	C1oWaj	0.546563	1	0.00790324	outcome	TRUE	reported	textfile	1	0.0039	2.23e-08	exposure	TRUE	reported	Y4tUbf	textfile	2	1	TRUE	NA
23	rs11652522	A	C	A	C	0.0313	0.00130914	0.1052	0.104639	FALSE	FALSE	FALSE	C1oWaj	0.910288	17	0.0116343	outcome	TRUE	reported	textfile	17	0.0058	6.796e-08	exposure	TRUE	reported	Y4tUbf	textfile	2	1	TRUE	NA
24	rs1188887	T	C	T	C	0.0258	0.0158967	0.6673	0.665516	FALSE	FALSE	FALSE	C1oWaj	0.0326416	6	0.00744057	outcome	TRUE	reported	textfile	6	0.0041	2.473e-10	exposure	TRUE	reported	Y4tUbf	textfile	2	1	TRUE	NA
25	rs11972285	A	G	A	G	0.0384	-0.0184291	0.8456	0.84474	FALSE	FALSE	FALSE	C1oWaj	0.0559141	7	0.00964272	outcome	TRUE	reported	textfile	7	0.0056	5.128e-12	exposure	TRUE	reported	Y4tUbf	textfile	2	1	TRUE	NA
26	rs12062845	A	C	A	C	0.0281	0.0112366	0.2158	0.21481	FALSE	FALSE	FALSE	C1oWaj	0.18573	1	0.00848987	outcome	TRUE	reported	textfile	1	0.0042	2.409e-11	exposure	TRUE	reported	Y4tUbf	textfile	2	1	TRUE	NA
27	rs12203165	A	T	A	T	-0.0197	0.0162768	0.281	0.281923	FALSE	TRUE	FALSE	C1oWaj	0.0363626	6	0.00777863	outcome	TRUE	reported	textfile	6	0.0039	4.088e-07	exposure	TRUE	reported	Y4tUbf	textfile	2	1	TRUE	NA
28	rs12206846	A	G	A	G	0.0199	0.00079968	0.4054	0.405403	FALSE	FALSE	FALSE	C1oWaj	0.910531	6	0.00714644	outcome	TRUE	reported	textfile	6	0.0036	2.1e-08	exposure	TRUE	reported	Y4tUbf	textfile	2	1	TRUE	NA
29	rs12214364	T	G	T	G	-0.0197	0.00235577	0.5869	0.585416	FALSE	FALSE	FALSE	C1oWaj	0.744949	6	0.00724126	outcome	TRUE	reported	textfile	6	0.0036	4.866e-08	exposure	TRUE	reported	Y4tUbf	textfile	2	1	TRUE	NA
30	rs12283653	A	G	A	G	-0.0182	-0.00489799	0.6063	0.607675	FALSE	FALSE	FALSE	C1oWaj	0.495685	11	0.0071851	outcome	TRUE	reported	textfile	11	0.0036	3.061e-07	exposure	TRUE	reported	Y4tUbf	textfile	2	1	TRUE	NA
31	rs12324720	A	G	A	G	-0.0271	-0.00585913	0.1756	0.172471	FALSE	FALSE	FALSE	C1oWaj	0.527045	15	0.00926284	outcome	TRUE	reported	textfile	15	0.0046	3.526e-09	exposure	TRUE	reported	Y4tUbf	textfile	2	1	TRUE	NA
32	rs12425850	T	C	T	C	-0.0236	-0.0312626	0.286	0.289291	FALSE	FALSE	FALSE	C1oWaj	5.4005e-05	12	0.00774301	outcome	TRUE	reported	textfile	12	0.0039	1.367e-09	exposure	TRUE	reported	Y4tUbf	textfile	2	1	TRUE	NA
33	rs12463321	A	G	A	G	-0.0317	-0.0215526	0.1478	0.147178	FALSE	FALSE	FALSE	C1oWaj	0.0316871	19	0.0100324	outcome	TRUE	reported	textfile	19	0.0055	6.99e-09	exposure	TRUE	reported	Y4tUbf	textfile	2	1	TRUE	NA
34	rs12617870	T	G	T	G	0.0263	0.00463472	0.5377	0.535715	FALSE	FALSE	FALSE	C1oWaj	0.512464	2	0.00707595	outcome	TRUE	reported	textfile	2	0.0035	6.622e-14	exposure	TRUE	reported	Y4tUbf	textfile	2	1	TRUE	NA
35	rs12642617	T	C	T	C	0.0207	0.00168857	0.2851	0.283419	FALSE	FALSE	FALSE	C1oWaj	0.827391	4	0.00774433	outcome	TRUE	reported	textfile	4	0.0039	1.005e-07	exposure	TRUE	reported	Y4tUbf	textfile	2	1	TRUE	NA
36	rs12678836	A	C	A	C	0.0232	-0.00558356	0.424	0.424593	FALSE	FALSE	FALSE	C1oWaj	0.429444	8	0.00706681	outcome	TRUE	reported	textfile	8	0.0035	5.366e-11	exposure	TRUE	reported	Y4tUbf	textfile	2	1	TRUE	NA
37	rs12896825	T	C	T	C	-0.0225	-0.00768747	0.2048	0.203002	FALSE	FALSE	FALSE	C1oWaj	0.376358	14	0.00868968	outcome	TRUE	reported	textfile	14	0.0043	1.668e-07	exposure	TRUE	reported	Y4tUbf	textfile	2	1	TRUE	NA
38	rs12962050	A	G	A	G	-0.0234	-0.00492784	0.647	0.645455	FALSE	FALSE	FALSE	C1oWaj	0.500023	18	0.00730491	outcome	TRUE	reported	textfile	18	0.0036	1.178e-10	exposure	TRUE	reported	Y4tUbf	textfile	2	1	TRUE	NA
39	rs12981974	C	G	C	G	0.0337	0.0151841	0.1361	0.131374	FALSE	TRUE	FALSE	C1oWaj	0.158001	19	0.0107568	outcome	TRUE	reported	textfile	19	0.0058	8.568e-09	exposure	TRUE	reported	Y4tUbf	textfile	2	1	TRUE	NA
40	rs13017586	A	G	A	G	-0.0401	-0.0120965	0.8493	0.849716	FALSE	FALSE	FALSE	C1oWaj	0.214616	2	0.00974883	outcome	TRUE	reported	textfile	2	0.0054	8.253e-14	exposure	TRUE	reported	Y4tUbf	textfile	2	1	TRUE	NA
41	rs13089152	T	C	T	C	-0.0234	-1.99998e-05	0.6691	0.670183	FALSE	FALSE	FALSE	C1oWaj	0.998353	3	0.007544	outcome	TRUE	reported	textfile	3	0.0041	1.53e-08	exposure	TRUE	reported	Y4tUbf	textfile	2	1	TRUE	NA
42	rs13107325	T	C	T	C	0.0404	0.0811375	0.0744	0.0749458	FALSE	FALSE	FALSE	C1oWaj	4.08328e-10	4	0.0129809	outcome	TRUE	reported	textfile	4	0.0067	1.79e-09	exposure	TRUE	reported	Y4tUbf	textfile	2	1	TRUE	NA
43	rs13188731	A	T	A	T	0.0218	-0.00286109	0.3671	0.368338	FALSE	TRUE	FALSE	C1oWaj	0.693444	5	0.00725948	outcome	TRUE	reported	textfile	5	0.004	4.537e-08	exposure	TRUE	reported	Y4tUbf	textfile	2	1	TRUE	NA
44	rs13235840	A	T	A	T	-0.0313	0.00578973	0.8186	0.819045	FALSE	TRUE	FALSE	C1oWaj	0.524236	7	0.00909152	outcome	TRUE	reported	textfile	7	0.005	3.475e-10	exposure	TRUE	reported	Y4tUbf	textfile	2	1	TRUE	NA
45	rs13258452	T	C	T	C	-0.0244	0.00758119	0.2268	0.228102	FALSE	FALSE	FALSE	C1oWaj	0.366282	8	0.00839475	outcome	TRUE	reported	textfile	8	0.0046	1.339e-07	exposure	TRUE	reported	Y4tUbf	textfile	2	1	TRUE	NA
46	rs1362910	A	G	A	G	0.0253	0.00175845	0.4188	0.419316	FALSE	FALSE	FALSE	C1oWaj	0.804156	8	0.0070907	outcome	TRUE	reported	textfile	8	0.0035	1.027e-12	exposure	TRUE	reported	Y4tUbf	textfile	2	1	TRUE	NA
47	rs137124	T	C	T	C	0.0236	0.0108042	0.8223	0.821724	FALSE	FALSE	FALSE	C1oWaj	0.239045	22	0.00917666	outcome	TRUE	reported	textfile	22	0.0046	2.225e-07	exposure	TRUE	reported	Y4tUbf	textfile	2	1	TRUE	NA
48	rs1375561	T	C	T	C	0.0232	-0.00434057	0.6534	0.653613	FALSE	FALSE	FALSE	C1oWaj	0.557439	3	0.0073936	outcome	TRUE	reported	textfile	3	0.0037	2.553e-10	exposure	TRUE	reported	Y4tUbf	textfile	2	1	TRUE	NA
49	rs1391954	T	G	T	G	0.0245	0.00833517	0.4439	0.440352	FALSE	FALSE	FALSE	C1oWaj	0.236081	11	0.00703721	outcome	TRUE	reported	textfile	11	0.004	1.511e-09	exposure	TRUE	reported	Y4tUbf	textfile	2	1	TRUE	NA
50	rs141609738	T	G	T	G	0.0211	0.0106926	0.3159	0.314792	FALSE	FALSE	FALSE	C1oWaj	0.15988	2	0.00760986	outcome	TRUE	reported	textfile	2	0.0042	4.541e-07	exposure	TRUE	reported	Y4tUbf	textfile	2	1	TRUE	NA
51	rs1445979	A	T	A	T	0.0196	-0.00154019	0.3862	0.388267	FALSE	TRUE	FALSE	C1oWaj	0.829951	5	0.00717002	outcome	TRUE	reported	textfile	5	0.0036	3.737e-08	exposure	TRUE	reported	Y4tUbf	textfile	2	1	TRUE	NA
52	rs1448472	T	C	T	C	-0.0194	0.00166861	0.2929	0.293357	FALSE	FALSE	FALSE	C1oWaj	0.828188	2	0.00769824	outcome	TRUE	reported	textfile	2	0.0038	3.934e-07	exposure	TRUE	reported	Y4tUbf	textfile	2	1	TRUE	NA
53	rs151331337	T	C	T	C	-0.027	0.00317495	0.1603	0.16141	FALSE	FALSE	FALSE	C1oWaj	0.738617	15	0.00951097	outcome	TRUE	reported	textfile	15	0.0052	2.694e-07	exposure	TRUE	reported	Y4tUbf	textfile	2	1	TRUE	NA
54	rs16824038	A	G	A	G	-0.0238	0.00488592	0.8363	0.835474	FALSE	FALSE	FALSE	C1oWaj	0.603352	3	0.00940331	outcome	TRUE	reported	textfile	3	0.0047	3.658e-07	exposure	TRUE	reported	Y4tUbf	textfile	2	1	TRUE	NA
55	rs1684547	T	G	T	G	0.0213	0.00903902	0.2938	0.293761	FALSE	FALSE	FALSE	C1oWaj	0.240138	16	0.00769186	outcome	TRUE	reported	textfile	16	0.0042	4.997e-07	exposure	TRUE	reported	Y4tUbf	textfile	2	1	TRUE	NA
56	rs16896229	T	C	T	C	0.03	0.0281209	0.1357	0.136682	FALSE	FALSE	FALSE	C1oWaj	0.00540953	4	0.0101106	outcome	TRUE	reported	textfile	4	0.0051	3.799e-09	exposure	TRUE	reported	Y4tUbf	textfile	2	1	TRUE	NA
57	rs1736523	C	G	C	G	0.0216	-0.00904893	0.5544	0.552151	FALSE	TRUE	TRUE	C1oWaj	0.20366	1	0.00712052	outcome	TRUE	reported	textfile	1	0.0039	2.752e-08	exposure	TRUE	reported	Y4tUbf	textfile	2	1	FALSE	NA
58	rs17552400	C	G	C	G	0.0401	-0.036942	0.0573	0.054993	FALSE	TRUE	FALSE	C1oWaj	0.0165603	2	0.0154159	outcome	TRUE	reported	textfile	2	0.0077	1.701e-07	exposure	TRUE	reported	Y4tUbf	textfile	2	1	TRUE	NA
59	rs17621391	T	C	T	C	0.0243	0.00986651	0.7351	0.730912	FALSE	FALSE	FALSE	C1oWaj	0.211724	7	0.00790089	outcome	TRUE	reported	textfile	7	0.0041	2.108e-09	exposure	TRUE	reported	Y4tUbf	textfile	2	1	TRUE	NA
60	rs17801257	A	G	A	G	-0.0292	0.00197804	0.1247	0.122763	FALSE	FALSE	FALSE	C1oWaj	0.853216	20	0.0106733	outcome	TRUE	reported	textfile	20	0.0053	2.917e-08	exposure	TRUE	reported	Y4tUbf	textfile	2	1	TRUE	NA
61	rs1802669	A	G	A	G	0.0384	0.0131729	0.3409	0.342524	FALSE	FALSE	FALSE	C1oWaj	0.0733607	10	0.0073576	outcome	TRUE	reported	textfile	10	0.0041	2.391e-21	exposure	TRUE	reported	Y4tUbf	textfile	2	1	TRUE	NA
62	rs1814459	A	T	A	T	-0.0234	0.00542569	0.7326	0.732059	FALSE	TRUE	FALSE	C1oWaj	0.493576	15	0.00792565	outcome	TRUE	reported	textfile	15	0.0046	2.888e-07	exposure	TRUE	reported	Y4tUbf	textfile	2	1	TRUE	NA
63	rs1860337	T	C	T	C	-0.0253	0.000161013	0.5953	0.597513	FALSE	FALSE	FALSE	C1oWaj	0.981935	17	0.00711308	outcome	TRUE	reported	textfile	17	0.0039	9.083e-11	exposure	TRUE	reported	Y4tUbf	textfile	2	1	TRUE	NA
64	rs1947066	A	G	A	G	0.0298	0.00880868	0.8028	0.802045	FALSE	FALSE	FALSE	C1oWaj	0.316112	5	0.00878641	outcome	TRUE	reported	textfile	5	0.0044	8.543e-12	exposure	TRUE	reported	Y4tUbf	textfile	2	1	TRUE	NA
65	rs197439	A	G	A	G	-0.0259	-0.0117013	0.6007	0.601365	FALSE	FALSE	FALSE	C1oWaj	0.100943	1	0.00713582	outcome	TRUE	reported	textfile	1	0.0039	3.291e-11	exposure	TRUE	reported	Y4tUbf	textfile	2	1	TRUE	NA
66	rs1999065	T	C	T	C	0.0249	0.013311	0.3377	0.336804	FALSE	FALSE	FALSE	C1oWaj	0.0717293	9	0.00739272	outcome	TRUE	reported	textfile	9	0.0037	1.239e-11	exposure	TRUE	reported	Y4tUbf	textfile	2	1	TRUE	NA
67	rs2043989	C	G	C	G	0.021	0.0138505	0.5615	0.560076	FALSE	TRUE	TRUE	C1oWaj	0.0502559	2	0.00707469	outcome	TRUE	reported	textfile	2	0.0039	6.328e-08	exposure	TRUE	reported	Y4tUbf	textfile	2	1	FALSE	NA
68	rs2079220	C	G	C	G	0.0194	0.0144814	0.7057	0.705849	FALSE	TRUE	FALSE	C1oWaj	0.0600189	22	0.00770023	outcome	TRUE	reported	textfile	22	0.0038	3.764e-07	exposure	TRUE	reported	Y4tUbf	textfile	2	1	TRUE	NA
69	rs2295027	A	G	A	G	-0.0197	0.00288583	0.3219	0.32287	FALSE	FALSE	FALSE	C1oWaj	0.699607	20	0.00746682	outcome	TRUE	reported	textfile	20	0.0037	1.345e-07	exposure	TRUE	reported	Y4tUbf	textfile	2	1	TRUE	NA
70	rs2431108	T	C	T	C	-0.0208	-0.00994043	0.6709	0.672082	FALSE	FALSE	FALSE	C1oWaj	0.180941	5	0.00742751	outcome	TRUE	reported	textfile	5	0.0041	3.434e-07	exposure	TRUE	reported	Y4tUbf	textfile	2	1	TRUE	NA
71	rs2470956	A	T	A	T	-0.0211	-0.0036617	0.4357	0.436383	FALSE	TRUE	TRUE	C1oWaj	0.604558	7	0.00707048	outcome	TRUE	reported	textfile	7	0.0039	5.529e-08	exposure	TRUE	reported	Y4tUbf	textfile	2	1	FALSE	NA
72	rs2473977	A	T	A	T	0.0195	-0.00705583	0.3862	0.383233	FALSE	TRUE	FALSE	C1oWaj	0.325957	6	0.00718342	outcome	TRUE	reported	textfile	6	0.0036	4.604e-08	exposure	TRUE	reported	Y4tUbf	textfile	2	1	TRUE	NA
73	rs249960	A	G	A	G	0.0298	0.00132488	0.8178	0.817724	FALSE	FALSE	FALSE	C1oWaj	0.883879	5	0.00907422	outcome	TRUE	reported	textfile	5	0.005	2.427e-09	exposure	TRUE	reported	Y4tUbf	textfile	2	1	TRUE	NA
74	rs2529484	C	G	C	G	0.0221	0.00473875	0.3515	0.35092	FALSE	TRUE	FALSE	C1oWaj	0.518192	7	0.00733946	outcome	TRUE	reported	textfile	7	0.0036	1.394e-09	exposure	TRUE	reported	Y4tUbf	textfile	2	1	TRUE	NA
75	rs262890	A	G	A	G	-0.0344	-0.00864255	0.7003	0.701989	FALSE	FALSE	FALSE	C1oWaj	0.257103	5	0.00762452	outcome	TRUE	reported	textfile	5	0.0042	2.057e-16	exposure	TRUE	reported	Y4tUbf	textfile	2	1	TRUE	NA
76	rs2667382	A	T	A	T	0.0224	0.00138903	0.4719	0.469637	FALSE	TRUE	TRUE	C1oWaj	0.842627	15	0.0069979	outcome	TRUE	reported	textfile	15	0.0039	6.7e-09	exposure	TRUE	reported	Y4tUbf	textfile	2	1	FALSE	NA
77	rs2717559	A	G	A	G	0.0207	-0.00762089	0.5592	0.558464	FALSE	FALSE	FALSE	C1oWaj	0.282979	8	0.00709836	outcome	TRUE	reported	textfile	8	0.0039	1.106e-07	exposure	TRUE	reported	Y4tUbf	textfile	2	1	TRUE	NA
78	rs2738284	A	G	A	G	-0.0215	0.00610135	0.3291	0.329334	FALSE	FALSE	FALSE	C1oWaj	0.411098	2	0.00742494	outcome	TRUE	reported	textfile	2	0.0037	7.05e-09	exposure	TRUE	reported	Y4tUbf	textfile	2	1	TRUE	NA
79	rs2783992	T	C	T	C	-0.0242	-0.00201796	0.5385	0.540778	FALSE	FALSE	FALSE	C1oWaj	0.773737	9	0.00701329	outcome	TRUE	reported	textfile	9	0.0038	3.364e-10	exposure	TRUE	reported	Y4tUbf	textfile	2	1	TRUE	NA
80	rs2826785	T	C	T	C	-0.0241	0.00238715	0.2288	0.228888	FALSE	FALSE	FALSE	C1oWaj	0.774136	21	0.0083025	outcome	TRUE	reported	textfile	21	0.0046	1.207e-07	exposure	TRUE	reported	Y4tUbf	textfile	2	1	TRUE	NA
81	rs28780764	A	C	A	C	0.0221	0.0105442	0.3516	0.351813	FALSE	FALSE	FALSE	C1oWaj	0.14916	2	0.00731214	outcome	TRUE	reported	textfile	2	0.0042	1.562e-07	exposure	TRUE	reported	Y4tUbf	textfile	2	1	TRUE	NA
82	rs2964252	A	G	A	G	-0.0235	-0.00472213	0.3158	0.316453	FALSE	FALSE	FALSE	C1oWaj	0.530902	5	0.00753576	outcome	TRUE	reported	textfile	5	0.0037	3.16e-10	exposure	TRUE	reported	Y4tUbf	textfile	2	1	TRUE	NA
83	rs34864022	A	G	A	G	-0.0483	0.00906799	0.9341	0.934912	FALSE	FALSE	FALSE	C1oWaj	0.52392	9	0.0142282	outcome	TRUE	reported	textfile	9	0.0078	4.712e-10	exposure	TRUE	reported	Y4tUbf	textfile	2	1	TRUE	NA
84	rs35123475	T	C	T	C	-0.025	-0.00674872	0.2133	0.214182	FALSE	FALSE	FALSE	C1oWaj	0.439117	14	0.0087226	outcome	TRUE	reported	textfile	14	0.0048	1.739e-07	exposure	TRUE	reported	Y4tUbf	textfile	2	1	TRUE	NA
85	rs35843836	A	T	A	T	-0.021	-0.00839467	0.633	0.633106	FALSE	TRUE	FALSE	C1oWaj	0.247026	5	0.00725189	outcome	TRUE	reported	textfile	5	0.0042	4.688e-07	exposure	TRUE	reported	Y4tUbf	textfile	2	1	TRUE	NA
86	rs36079846	T	C	T	C	-0.0239	0.00630282	0.5205	0.520913	FALSE	FALSE	FALSE	C1oWaj	0.367208	2	0.0069897	outcome	TRUE	reported	textfile	2	0.0038	4.523e-10	exposure	TRUE	reported	Y4tUbf	textfile	2	1	TRUE	NA
87	rs364789	A	G	A	G	0.0275	0.0157687	0.7568	0.758266	FALSE	FALSE	FALSE	C1oWaj	0.0535824	5	0.0081692	outcome	TRUE	reported	textfile	5	0.0044	2.793e-10	exposure	TRUE	reported	Y4tUbf	textfile	2	1	TRUE	NA
88	rs3759344	A	G	A	G	0.0452	-0.00479548	0.1063	0.104771	FALSE	FALSE	FALSE	C1oWaj	0.674899	12	0.0114327	outcome	TRUE	reported	textfile	12	0.0062	4.255e-13	exposure	TRUE	reported	Y4tUbf	textfile	2	1	TRUE	NA
89	rs3781412	A	G	A	G	-0.0208	-0.00293569	0.6005	0.602567	FALSE	FALSE	FALSE	C1oWaj	0.680972	10	0.00713732	outcome	TRUE	reported	textfile	10	0.0036	8.377e-09	exposure	TRUE	reported	Y4tUbf	textfile	2	1	TRUE	NA
90	rs3791033	T	C	T	C	0.0331	0.0152192	0.669	0.670412	FALSE	FALSE	FALSE	C1oWaj	0.0413549	1	0.00746035	outcome	TRUE	reported	textfile	1	0.0041	3.664e-16	exposure	TRUE	reported	Y4tUbf	textfile	2	1	TRUE	NA
91	rs396321	T	C	T	C	-0.0213	-0.0273136	0.5128	0.512966	FALSE	FALSE	FALSE	C1oWaj	9.42597e-05	5	0.00699372	outcome	TRUE	reported	textfile	5	0.0035	1.292e-09	exposure	TRUE	reported	Y4tUbf	textfile	2	1	TRUE	NA
92	rs421151	A	G	A	G	-0.036	0.00850406	0.9161	0.916984	FALSE	FALSE	FALSE	C1oWaj	0.50453	8	0.0127426	outcome	TRUE	reported	textfile	8	0.0063	1.093e-08	exposure	TRUE	reported	Y4tUbf	textfile	2	1	TRUE	NA
93	rs4303732	T	C	T	C	0.0265	0.00441373	0.598	0.598764	FALSE	FALSE	FALSE	C1oWaj	0.53646	2	0.00713983	outcome	TRUE	reported	textfile	2	0.0035	5.365e-14	exposure	TRUE	reported	Y4tUbf	textfile	2	1	TRUE	NA
94	rs4311996	A	T	A	T	-0.0217	0.0133801	0.3873	0.386738	FALSE	TRUE	FALSE	C1oWaj	0.0620507	10	0.00717017	outcome	TRUE	reported	textfile	10	0.0039	3.559e-08	exposure	TRUE	reported	Y4tUbf	textfile	2	1	TRUE	NA
95	rs4356058	A	G	A	G	0.0207	-0.00436048	0.6156	0.614646	FALSE	FALSE	FALSE	C1oWaj	0.545573	1	0.00721965	outcome	TRUE	reported	textfile	1	0.004	1.684e-07	exposure	TRUE	reported	Y4tUbf	textfile	2	1	TRUE	NA
96	rs4416502	A	G	A	G	0.0291	-0.00256529	0.1996	0.201881	FALSE	FALSE	FALSE	C1oWaj	0.768847	4	0.00872944	outcome	TRUE	reported	textfile	4	0.0048	1.381e-09	exposure	TRUE	reported	Y4tUbf	textfile	2	1	TRUE	NA
97	rs4460001	A	C	A	C	-0.0193	-0.00806947	0.4324	0.432079	FALSE	FALSE	FALSE	C1oWaj	0.256693	4	0.00711458	outcome	TRUE	reported	textfile	4	0.0035	4.452e-08	exposure	TRUE	reported	Y4tUbf	textfile	2	1	TRUE	NA
98	rs4483592	T	C	T	C	0.036	0.0189297	0.1633	0.163585	FALSE	FALSE	FALSE	C1oWaj	0.0444877	11	0.00941906	outcome	TRUE	reported	textfile	11	0.0052	3.971e-12	exposure	TRUE	reported	Y4tUbf	textfile	2	1	TRUE	NA
99	rs4534007	A	G	A	G	0.0183	0.00647089	0.5798	0.576846	FALSE	FALSE	FALSE	C1oWaj	0.360615	6	0.00707813	outcome	TRUE	reported	textfile	6	0.0035	1.996e-07	exposure	TRUE	reported	Y4tUbf	textfile	2	1	TRUE	NA
100	rs45621931	T	C	T	C	-0.0229	0.0120867	0.2944	0.293984	FALSE	FALSE	FALSE	C1oWaj	0.114766	14	0.00766614	outcome	TRUE	reported	textfile	14	0.0042	6.903e-08	exposure	TRUE	reported	Y4tUbf	textfile	2	1	TRUE	NA
101	rs4580693	A	G	A	G	-0.0209	0.0100493	0.5554	0.55672	FALSE	FALSE	FALSE	C1oWaj	0.154167	4	0.00705248	outcome	TRUE	reported	textfile	4	0.0039	6.569e-08	exposure	TRUE	reported	Y4tUbf	textfile	2	1	TRUE	NA
102	rs469565	T	C	T	C	-0.0259	-0.000579832	0.7735	0.773135	FALSE	FALSE	FALSE	C1oWaj	0.944599	22	0.00833514	outcome	TRUE	reported	textfile	22	0.0046	1.505e-08	exposure	TRUE	reported	Y4tUbf	textfile	2	1	TRUE	NA
103	rs4800493	T	C	T	C	0.0198	0.0317952	0.5403	0.541532	FALSE	FALSE	FALSE	C1oWaj	6.07797e-06	18	0.00702862	outcome	TRUE	reported	textfile	18	0.0038	1.45e-07	exposure	TRUE	reported	Y4tUbf	textfile	2	1	TRUE	NA
104	rs4889530	A	T	A	T	-0.0253	0.00144895	0.3812	0.383468	FALSE	TRUE	FALSE	C1oWaj	0.840388	16	0.00719583	outcome	TRUE	reported	textfile	16	0.0039	1.32e-10	exposure	TRUE	reported	Y4tUbf	textfile	2	1	TRUE	NA
105	rs4957699	A	C	A	C	-0.0197	0.00780943	0.3637	0.363505	FALSE	FALSE	FALSE	C1oWaj	0.281988	5	0.00725639	outcome	TRUE	reported	textfile	5	0.0039	4.241e-07	exposure	TRUE	reported	Y4tUbf	textfile	2	1	TRUE	NA
106	rs558134	T	C	T	C	-0.0225	-0.00681416	0.3835	0.381623	FALSE	FALSE	FALSE	C1oWaj	0.345035	6	0.0072159	outcome	TRUE	reported	textfile	6	0.0036	5.046e-10	exposure	TRUE	reported	Y4tUbf	textfile	2	1	TRUE	NA
107	rs56151256	A	C	A	C	0.0285	0.00135792	0.7498	0.749256	FALSE	FALSE	FALSE	C1oWaj	0.866217	15	0.00806105	outcome	TRUE	reported	textfile	15	0.0044	1.174e-10	exposure	TRUE	reported	Y4tUbf	textfile	2	1	TRUE	NA
108	rs57092155	T	C	T	C	-0.0268	-0.0092273	0.7826	0.780799	FALSE	FALSE	FALSE	C1oWaj	0.274513	7	0.00844425	outcome	TRUE	reported	textfile	7	0.0047	8.8e-09	exposure	TRUE	reported	Y4tUbf	textfile	2	1	TRUE	NA
109	rs57624556	T	C	T	C	0.0268	0.00259035	0.7908	0.788673	FALSE	FALSE	FALSE	C1oWaj	0.767946	7	0.00878016	outcome	TRUE	reported	textfile	7	0.0051	1.197e-07	exposure	TRUE	reported	Y4tUbf	textfile	2	1	TRUE	NA
110	rs58087899	A	G	A	G	-0.0222	-0.00779027	0.4556	0.45736	FALSE	FALSE	FALSE	C1oWaj	0.268684	1	0.00704286	outcome	TRUE	reported	textfile	1	0.004	4.347e-08	exposure	TRUE	reported	Y4tUbf	textfile	2	1	TRUE	NA
111	rs58541850	A	G	A	G	0.0522	-0.018219	0.0585	0.0580048	FALSE	FALSE	FALSE	C1oWaj	0.225087	6	0.0150185	outcome	TRUE	reported	textfile	6	0.0082	1.716e-10	exposure	TRUE	reported	Y4tUbf	textfile	2	1	TRUE	NA
112	rs6010651	A	C	A	C	0.0235	0.00493415	0.6201	0.620297	FALSE	FALSE	FALSE	C1oWaj	0.495354	20	0.00723618	outcome	TRUE	reported	textfile	20	0.004	3.338e-09	exposure	TRUE	reported	Y4tUbf	textfile	2	1	TRUE	NA
113	rs6073637	A	C	A	C	-0.0225	-0.00253678	0.5235	0.523975	FALSE	FALSE	FALSE	C1oWaj	0.716834	20	0.00699794	outcome	TRUE	reported	textfile	20	0.0038	4.592e-09	exposure	TRUE	reported	Y4tUbf	textfile	2	1	TRUE	NA
114	rs6102913	T	C	T	C	-0.0193	-0.00553127	0.4736	0.472444	FALSE	FALSE	FALSE	C1oWaj	0.428283	20	0.00698332	outcome	TRUE	reported	textfile	20	0.0035	2.966e-08	exposure	TRUE	reported	Y4tUbf	textfile	2	1	TRUE	NA
115	rs6109194	A	G	A	G	0.0196	-0.0124028	0.658	0.657283	FALSE	FALSE	FALSE	C1oWaj	0.0923062	20	0.00736655	outcome	TRUE	reported	textfile	20	0.0037	9.543e-08	exposure	TRUE	reported	Y4tUbf	textfile	2	1	TRUE	NA
116	rs61166637	C	G	C	G	0.0242	0.0033195	0.6711	0.671318	FALSE	TRUE	FALSE	C1oWaj	0.655373	4	0.00743865	outcome	TRUE	reported	textfile	4	0.0043	1.483e-08	exposure	TRUE	reported	Y4tUbf	textfile	2	1	TRUE	NA
117	rs61747867	T	G	T	G	-0.0245	-0.0196916	0.2058	0.206502	FALSE	FALSE	FALSE	C1oWaj	0.0262688	6	0.00886114	outcome	TRUE	reported	textfile	6	0.0049	4.364e-07	exposure	TRUE	reported	Y4tUbf	textfile	2	1	TRUE	NA
118	rs61813324	T	C	T	C	0.031	-0.00327235	0.1361	0.135445	FALSE	FALSE	FALSE	C1oWaj	0.751886	1	0.0103517	outcome	TRUE	reported	textfile	1	0.0057	4.365e-08	exposure	TRUE	reported	Y4tUbf	textfile	2	1	TRUE	NA
119	rs62068672	T	C	T	C	0.0263	0.00920726	0.798	0.799881	FALSE	FALSE	FALSE	C1oWaj	0.294397	16	0.00878147	outcome	TRUE	reported	textfile	16	0.0048	4.087e-08	exposure	TRUE	reported	Y4tUbf	textfile	2	1	TRUE	NA
120	rs62134209	A	G	A	G	0.0538	0.0216027	0.953	0.953323	FALSE	FALSE	FALSE	C1oWaj	0.19537	2	0.0166836	outcome	TRUE	reported	textfile	2	0.0091	3.284e-09	exposure	TRUE	reported	Y4tUbf	textfile	2	1	TRUE	NA
121	rs62151809	T	C	T	C	0.0228	0.0154008	0.4526	0.451509	FALSE	FALSE	FALSE	C1oWaj	0.028658	2	0.00703897	outcome	TRUE	reported	textfile	2	0.0039	3.9e-09	exposure	TRUE	reported	Y4tUbf	textfile	2	1	TRUE	NA
122	rs62244886	C	G	C	G	0.0239	0.00486079	0.6038	0.603228	FALSE	TRUE	FALSE	C1oWaj	0.497611	3	0.00716619	outcome	TRUE	reported	textfile	3	0.0039	1.235e-09	exposure	TRUE	reported	Y4tUbf	textfile	2	1	TRUE	NA
123	rs6457816	T	C	T	C	-0.0414	-0.0161391	0.9343	0.93292	FALSE	FALSE	FALSE	C1oWaj	0.246966	6	0.0139391	outcome	TRUE	reported	textfile	6	0.007	3.972e-09	exposure	TRUE	reported	Y4tUbf	textfile	2	1	TRUE	NA
124	rs6489911	T	C	T	C	-0.0233	0.0147279	0.8256	0.827358	FALSE	FALSE	FALSE	C1oWaj	0.112131	12	0.00927044	outcome	TRUE	reported	textfile	12	0.0046	4.333e-07	exposure	TRUE	reported	Y4tUbf	textfile	2	1	TRUE	NA
125	rs6493084	A	G	A	G	0.02	-0.00531585	0.6974	0.695549	FALSE	FALSE	FALSE	C1oWaj	0.483281	15	0.00758532	outcome	TRUE	reported	textfile	15	0.0038	1.066e-07	exposure	TRUE	reported	Y4tUbf	textfile	2	1	TRUE	NA
126	rs6539373	T	C	T	C	0.0193	-0.00727137	0.3497	0.350773	FALSE	FALSE	FALSE	C1oWaj	0.32319	12	0.00736072	outcome	TRUE	reported	textfile	12	0.0037	1.65e-07	exposure	TRUE	reported	Y4tUbf	textfile	2	1	TRUE	NA
127	rs6556840	A	G	A	G	0.0204	0.00315502	0.3366	0.335228	FALSE	FALSE	FALSE	C1oWaj	0.669748	5	0.00740663	outcome	TRUE	reported	textfile	5	0.0037	4.316e-08	exposure	TRUE	reported	Y4tUbf	textfile	2	1	TRUE	NA
128	rs6571751	A	G	A	G	-0.0184	-0.00145894	0.4978	0.500466	FALSE	FALSE	FALSE	C1oWaj	0.835207	14	0.00699158	outcome	TRUE	reported	textfile	14	0.0035	1.2e-07	exposure	TRUE	reported	Y4tUbf	textfile	2	1	TRUE	NA
129	rs657412	T	G	T	G	-0.033	0.0110586	0.1047	0.105581	FALSE	FALSE	FALSE	C1oWaj	0.333017	13	0.0114248	outcome	TRUE	reported	textfile	13	0.0058	1.395e-08	exposure	TRUE	reported	Y4tUbf	textfile	2	1	TRUE	NA
130	rs6674314	A	G	A	G	0.0274	0.0241431	0.8134	0.814337	FALSE	FALSE	FALSE	C1oWaj	0.00758504	1	0.00904229	outcome	TRUE	reported	textfile	1	0.0049	2.299e-08	exposure	TRUE	reported	Y4tUbf	textfile	2	1	TRUE	NA
131	rs6685030	A	G	A	G	-0.0217	-0.0101796	0.48	0.483688	FALSE	FALSE	FALSE	C1oWaj	0.146476	1	0.00701003	outcome	TRUE	reported	textfile	1	0.0035	5.273e-10	exposure	TRUE	reported	Y4tUbf	textfile	2	1	TRUE	NA
132	rs6721975	T	C	T	C	-0.0241	-0.0187904	0.2309	0.228866	FALSE	FALSE	FALSE	C1oWaj	0.0275863	2	0.00852909	outcome	TRUE	reported	textfile	2	0.0047	2.215e-07	exposure	TRUE	reported	Y4tUbf	textfile	2	1	TRUE	NA
133	rs6727997	A	G	A	G	-0.0208	0.00316499	0.3445	0.345727	FALSE	FALSE	FALSE	C1oWaj	0.668287	2	0.00739694	outcome	TRUE	reported	textfile	2	0.0037	2.037e-08	exposure	TRUE	reported	Y4tUbf	textfile	2	1	TRUE	NA
134	rs6744040	A	G	A	G	0.0183	0.00847884	0.5101	0.508365	FALSE	FALSE	FALSE	C1oWaj	0.228489	2	0.00704072	outcome	TRUE	reported	textfile	2	0.0035	1.793e-07	exposure	TRUE	reported	Y4tUbf	textfile	2	1	TRUE	NA
135	rs6750618	A	C	A	C	0.0341	-0.00496764	0.9072	0.907309	FALSE	FALSE	FALSE	C1oWaj	0.680751	2	0.0120803	outcome	TRUE	reported	textfile	2	0.0066	2.691e-07	exposure	TRUE	reported	Y4tUbf	textfile	2	1	TRUE	NA
136	rs68049022	T	C	T	C	0.0314	-0.00933628	0.7981	0.798135	FALSE	FALSE	FALSE	C1oWaj	0.285944	10	0.00874703	outcome	TRUE	reported	textfile	10	0.0048	6.183e-11	exposure	TRUE	reported	Y4tUbf	textfile	2	1	TRUE	NA
137	rs6857	T	C	T	C	-0.0369	-0.00423094	0.1689	0.170555	FALSE	FALSE	FALSE	C1oWaj	0.650152	19	0.00932792	outcome	TRUE	reported	textfile	19	0.0047	5.8e-15	exposure	TRUE	reported	Y4tUbf	textfile	2	1	TRUE	NA
138	rs7106545	A	G	A	G	-0.0204	0.000769704	0.4368	0.437531	FALSE	FALSE	FALSE	C1oWaj	0.913724	11	0.0070783	outcome	TRUE	reported	textfile	11	0.0039	1.377e-07	exposure	TRUE	reported	Y4tUbf	textfile	2	1	TRUE	NA
139	rs71513263	T	C	T	C	0.0292	-0.00814306	0.1451	0.143848	FALSE	FALSE	FALSE	C1oWaj	0.414266	9	0.00997425	outcome	TRUE	reported	textfile	9	0.0054	8.521e-08	exposure	TRUE	reported	Y4tUbf	textfile	2	1	TRUE	NA
140	rs71658797	A	T	A	T	0.0373	0.00511689	0.1223	0.120284	FALSE	TRUE	FALSE	C1oWaj	0.633062	1	0.0107162	outcome	TRUE	reported	textfile	1	0.0058	1.809e-10	exposure	TRUE	reported	Y4tUbf	textfile	2	1	TRUE	NA
141	rs72671494	T	C	T	C	-0.0349	0.00553931	0.8595	0.859915	FALSE	FALSE	FALSE	C1oWaj	0.588881	8	0.0102499	outcome	TRUE	reported	textfile	8	0.0056	5.716e-10	exposure	TRUE	reported	Y4tUbf	textfile	2	1	TRUE	NA
142	rs73405293	A	G	A	G	-0.0308	0.0109004	0.147	0.14772	FALSE	FALSE	FALSE	C1oWaj	0.26715	12	0.00982667	outcome	TRUE	reported	textfile	12	0.0054	1.346e-08	exposure	TRUE	reported	Y4tUbf	textfile	2	1	TRUE	NA
143	rs73420302	C	G	C	G	-0.03	-0.013146	0.1785	0.178039	FALSE	TRUE	FALSE	C1oWaj	0.153473	17	0.00920974	outcome	TRUE	reported	textfile	17	0.0051	3.038e-09	exposure	TRUE	reported	Y4tUbf	textfile	2	1	TRUE	NA
144	rs7430216	T	C	T	C	0.025	0.0116519	0.2227	0.221141	FALSE	FALSE	FALSE	C1oWaj	0.165514	3	0.0084046	outcome	TRUE	reported	textfile	3	0.0042	2.5e-09	exposure	TRUE	reported	Y4tUbf	textfile	2	1	TRUE	NA
145	rs743699	A	G	A	G	-0.0267	-0.00797809	0.7433	0.742736	FALSE	FALSE	FALSE	C1oWaj	0.31862	4	0.00800274	outcome	TRUE	reported	textfile	4	0.0044	1.177e-09	exposure	TRUE	reported	Y4tUbf	textfile	2	1	TRUE	NA
146	rs74996610	C	G	C	G	-0.0513	0.00781647	0.9545	0.954531	FALSE	TRUE	FALSE	C1oWaj	0.642587	12	0.0168425	outcome	TRUE	reported	textfile	12	0.0093	3.124e-08	exposure	TRUE	reported	Y4tUbf	textfile	2	1	TRUE	NA
147	rs7615206	T	C	T	C	-0.0345	-0.0303546	0.5703	0.5713	FALSE	FALSE	FALSE	C1oWaj	1.68057e-05	3	0.00705224	outcome	TRUE	reported	textfile	3	0.0035	1.503e-22	exposure	TRUE	reported	Y4tUbf	textfile	2	1	TRUE	NA
148	rs7616518	A	G	A	G	0.0196	0.00843433	0.4499	0.451192	FALSE	FALSE	FALSE	C1oWaj	0.231431	3	0.007046	outcome	TRUE	reported	textfile	3	0.0035	2.604e-08	exposure	TRUE	reported	Y4tUbf	textfile	2	1	TRUE	NA
149	rs76267866	A	T	A	T	-0.0297	-0.01262	0.7923	0.793621	FALSE	TRUE	FALSE	C1oWaj	0.142141	3	0.00860032	outcome	TRUE	reported	textfile	3	0.0047	3.529e-10	exposure	TRUE	reported	Y4tUbf	textfile	2	1	TRUE	NA
150	rs7627290	A	G	A	G	-0.0231	-0.00200798	0.5413	0.541264	FALSE	FALSE	FALSE	C1oWaj	0.775118	3	0.00703847	outcome	TRUE	reported	textfile	3	0.0039	2.356e-09	exposure	TRUE	reported	Y4tUbf	textfile	2	1	TRUE	NA
151	rs76602404	T	C	T	C	-0.0266	-0.00669939	0.2194	0.222447	FALSE	FALSE	FALSE	C1oWaj	0.426566	7	0.00842565	outcome	TRUE	reported	textfile	7	0.0049	4.38e-08	exposure	TRUE	reported	Y4tUbf	textfile	2	1	TRUE	NA
152	rs76943829	T	C	T	C	0.0449	-0.0158164	0.0516	0.0513206	FALSE	FALSE	FALSE	C1oWaj	0.32114	8	0.0159425	outcome	TRUE	reported	textfile	8	0.0087	2.685e-07	exposure	TRUE	reported	Y4tUbf	textfile	2	1	TRUE	NA
153	rs7760749	C	G	C	G	0.0222	0.0130248	0.276	0.274997	FALSE	TRUE	FALSE	C1oWaj	0.0949615	6	0.00780267	outcome	TRUE	reported	textfile	6	0.0043	2.165e-07	exposure	TRUE	reported	Y4tUbf	textfile	2	1	TRUE	NA
154	rs7786067	T	C	T	C	0.0218	0.0280625	0.321	0.321075	FALSE	FALSE	FALSE	C1oWaj	0.000173539	7	0.00747387	outcome	TRUE	reported	textfile	7	0.0041	1.126e-07	exposure	TRUE	reported	Y4tUbf	textfile	2	1	TRUE	NA
155	rs7821826	T	C	T	C	0.0207	-0.0254306	0.4925	0.494675	FALSE	FALSE	FALSE	C1oWaj	0.000274155	8	0.00698921	outcome	TRUE	reported	textfile	8	0.0035	3.254e-09	exposure	TRUE	reported	Y4tUbf	textfile	2	1	TRUE	NA
156	rs78394231	T	C	T	C	-0.0381	0.0212236	0.9015	0.90238	FALSE	FALSE	FALSE	C1oWaj	0.0729528	6	0.0118361	outcome	TRUE	reported	textfile	6	0.0065	3.53e-09	exposure	TRUE	reported	Y4tUbf	textfile	2	1	TRUE	NA
157	rs78451709	T	C	T	C	-0.0277	0.0125423	0.7954	0.79574	FALSE	FALSE	FALSE	C1oWaj	0.153888	18	0.00879623	outcome	TRUE	reported	textfile	18	0.0048	9.655e-09	exposure	TRUE	reported	Y4tUbf	textfile	2	1	TRUE	NA
158	rs7875078	A	C	A	C	0.0204	-0.00222547	0.4517	0.451204	FALSE	FALSE	FALSE	C1oWaj	0.751982	9	0.00704333	outcome	TRUE	reported	textfile	9	0.0035	7.41e-09	exposure	TRUE	reported	Y4tUbf	textfile	2	1	TRUE	NA
159	rs7912495	A	G	A	G	0.0205	0.00526685	0.5462	0.545008	FALSE	FALSE	FALSE	C1oWaj	0.455043	10	0.00705059	outcome	TRUE	reported	textfile	10	0.0039	1.163e-07	exposure	TRUE	reported	Y4tUbf	textfile	2	1	TRUE	NA
160	rs79682948	A	T	A	T	-0.0253	-0.00151815	0.1875	0.187793	FALSE	TRUE	FALSE	C1oWaj	0.866504	7	0.00903024	outcome	TRUE	reported	textfile	7	0.0049	3.173e-07	exposure	TRUE	reported	Y4tUbf	textfile	2	1	TRUE	NA
161	rs7969719	T	C	T	C	0.0271	0.0218985	0.3131	0.314309	FALSE	FALSE	FALSE	C1oWaj	0.00362808	12	0.00752728	outcome	TRUE	reported	textfile	12	0.0037	4.462e-13	exposure	TRUE	reported	Y4tUbf	textfile	2	1	TRUE	NA
162	rs79873788	T	C	T	C	-0.0584	-0.0111408	0.0333	0.0334404	FALSE	FALSE	FALSE	C1oWaj	0.574722	10	0.0198541	outcome	TRUE	reported	textfile	10	0.0109	9.402e-08	exposure	TRUE	reported	Y4tUbf	textfile	2	1	TRUE	NA
163	rs7991062	C	G	C	G	-0.0335	-0.0131235	0.6577	0.657334	FALSE	TRUE	FALSE	C1oWaj	0.0752885	13	0.00737756	outcome	TRUE	reported	textfile	13	0.0041	1.319e-16	exposure	TRUE	reported	Y4tUbf	textfile	2	1	TRUE	NA
164	rs841020	T	C	T	C	0.0269	0.00750179	0.1923	0.192043	FALSE	FALSE	FALSE	C1oWaj	0.397808	10	0.00887234	outcome	TRUE	reported	textfile	10	0.0044	1.148e-09	exposure	TRUE	reported	Y4tUbf	textfile	2	1	TRUE	NA
165	rs892087	T	C	T	C	-0.0284	-0.0309365	0.6335	0.63229	FALSE	FALSE	FALSE	C1oWaj	1.87775e-05	19	0.00722991	outcome	TRUE	reported	textfile	19	0.004	9.979e-13	exposure	TRUE	reported	Y4tUbf	textfile	2	1	TRUE	NA
166	rs9278004	A	G	A	G	0.0394	0.0115234	0.1487	0.150197	FALSE	FALSE	FALSE	C1oWaj	0.238546	6	0.0097807	outcome	TRUE	reported	textfile	6	0.0057	3.233e-12	exposure	TRUE	reported	Y4tUbf	textfile	2	1	TRUE	NA
167	rs9569734	A	G	A	G	0.0269	0.0147614	0.8439	0.844016	FALSE	FALSE	FALSE	C1oWaj	0.130209	13	0.00975449	outcome	TRUE	reported	textfile	13	0.0053	4.572e-07	exposure	TRUE	reported	Y4tUbf	textfile	2	1	TRUE	NA
168	rs9713906	A	T	A	T	-0.0235	-0.00314505	0.7409	0.742401	FALSE	TRUE	FALSE	C1oWaj	0.693798	3	0.0079908	outcome	TRUE	reported	textfile	3	0.004	3.86e-09	exposure	TRUE	reported	Y4tUbf	textfile	2	1	TRUE	NA
169	rs9834970	T	C	T	C	0.0185	0.00467792	0.5011	0.501678	FALSE	FALSE	FALSE	C1oWaj	0.502746	3	0.0069797	outcome	TRUE	reported	textfile	3	0.0035	1.102e-07	exposure	TRUE	reported	Y4tUbf	textfile	2	1	TRUE	NA
170	rs9849524	A	G	A	G	-0.0245	-0.0100069	0.2012	0.201076	FALSE	FALSE	FALSE	C1oWaj	0.255891	3	0.00880743	outcome	TRUE	reported	textfile	3	0.0048	4.169e-07	exposure	TRUE	reported	Y4tUbf	textfile	2	1	TRUE	NA
171	rs9867121	A	C	A	C	-0.0317	-0.0127499	0.1829	0.185349	FALSE	FALSE	FALSE	C1oWaj	0.160143	3	0.00907739	outcome	TRUE	reported	textfile	3	0.005	2.023e-10	exposure	TRUE	reported	Y4tUbf	textfile	2	1	TRUE	NA
172	rs9955528	A	G	A	G	-0.023	-0.0154294	0.2637	0.263392	FALSE	FALSE	FALSE	C1oWaj	0.0523857	18	0.00795374	outcome	TRUE	reported	textfile	18	0.0044	1.374e-07	exposure	TRUE	reported	Y4tUbf	textfile	2	1	TRUE	NA
173	rs9984236	A	G	A	G	-0.0206	-0.000921424	0.3909	0.39096	FALSE	FALSE	FALSE	C1oWaj	0.897456	21	0.00715228	outcome	TRUE	reported	textfile	21	0.0039	1.574e-07	exposure	TRUE	reported	Y4tUbf	textfile	2	1	TRUE	NA
